# Supplementary material for: Material Basis Elucidation and Quantification of Dandelion through Spectrum–Effect Relationship Study between UHPLC Fingerprint and Antioxidant Activity via Multivariate Statistical Analysis
Source: Molecules. 2022 Apr 20;27(9):2632. doi: 10.3390/molecules27092632 (PMC9101216; doi:10.3390/molecules27092632)
Supplement: Supplementary file 1 [file molecules-27-02632-s001.zip]

Archive with 1 entries (1 files):
- molecules-1655317-supplementary.pdf
